# Supplementary material for: Increased Activity of a NK-Specific CAR-NK Framework Targeting CD3 and CD5 for T-Cell Leukemias
Source: Cancers (Basel). 2022 Jan 21;14(3):524. doi: 10.3390/cancers14030524 (PMC8833462; doi:10.3390/cancers14030524)
Supplement: Supplementary file 1 [file cancers-14-00524-s001.zip]

Archive with 1 entries (1 files):
- cancers-1536148-supplementary.pdf
